# Supplementary material for: Global burden and trends of stroke attributable to kidney dysfunction from 1990 to 2021
Source: Clin Kidney J. 2025 May 23;18(9):sfaf160. doi: 10.1093/ckj/sfaf160 (PMC12399972; doi:10.1093/ckj/sfaf160)
Supplement: sfaf160_Supplemental_Files [file sfaf160_supplemental_files.zip]

Archive with 2 entries (2 files):
- Figures S1-41.pdf
- Tables S1-12 R3.docx
